# Supplementary material for: De Novo CNV Formation in Mouse Embryonic Stem Cells Occurs in the Absence of Xrcc4-Dependent Nonhomologous End Joining
Source: PLoS Genet. 2012 Sep 20;8(9):e1002981. doi: 10.1371/journal.pgen.1002981 (PMC3447954; doi:10.1371/journal.pgen.1002981)
Supplement: Table S2 — List of de novo CNVs. (XLSX) [file pgen.1002981.s007.xlsx]

## Sheet: Sheet1
Table S2. List of de novo CNVs
Clone	Genotype	[APH](µM)	Expt	Chr	Band	CNV Start (mm9)	CNV Stop (mm9)	Size (bp)	# Probes	Gain/Loss	Associated Genes	Notes
X0-8	Xrcc4-/-	0	1	1	1qA2	9997353	10134699	137347	40	Gain	Lrrc67, Cops5, Cspp1
WT6-15	wt	0.6	2	1	1qA4	21636786	21723259	86474	26	Loss	Kcnq5
WT6-48	wt	0.6	3	1	1qA4	21770166	21828953	58788	18	Loss	Kcnq5
WT6-39	wt	0.6	3	1	1qA5	25406392	25544778	138387	40	Loss	Bai3
WT6-18	wt	0.6	2	1	1qA5	25669710	25729301	59592	17	Loss	Bai3
X6-5	Xrcc4-/-	0.6	1	1	1qC2	62048402	62075215	26814	8	Loss	Pard3b
WT6-19	wt	0.6	2	1	1qC2	62103457	62126441	22985	8	Loss	Pard3b
X6-5	Xrcc4-/-	0.6	1	1	1qC3	68452060	68962722	510663	141	Loss	Erbb4
WT6-6	wt	0.6	1	1	1qC3	68716457	68744674	28218	9	Loss	Erbb4
WT0-7	wt	0	1	1	1qE2.3	119687592	119706562	18971	7	Gain	None
WT6-32	wt	0.6	3	1	1qE3	128079799	128156481	76683	23	Loss	Nckap5
X6-6	Xrcc4-/-	0.6	1	1	1qE4	132122960	132138246	15287	5	Gain	None
WT6-39	wt	0.6	3	1	1qH1	160427659	160440947	13289	5	Loss	Astn1
X6-15	Xrcc4-/-	0.6	2	1	1qH3	176482519	176538552	56034	17	Loss	Fmn2
WT6-10	wt	0.6	1	1	1qH3	194075148	194147642	72495	22	Loss	Kcnh1
X6-10	Xrcc4-/-	0.6	1	2	2qA2	14710181	14746160	35980	12	Loss	Cacnb2
WT6-43	wt	0.6	3	2	2qA2	14794620	14825201	30582	10	Loss	Cacnb2
WT6-40	wt	0.6	3	2	2qA3	16573714	16589425	15711	5	Loss	Plxdc2
X6-35	Xrcc4-/-	0.6	3	2	2qB	32549957	32567435	17479	6	Loss	Cdk9
WT6-14	wt	0.6	2	2	2qB	42190479	42269849	79371	23	Loss	Lrp1b
X6-38	Xrcc4-/-	0.6	3	2	2qC1.1	48865894	48906035	40142	13	Loss	Mbd5
X0-15	Xrcc4-/-	0	2	2	2qC1.1	55881844	55891903	10060	4	Loss	None
X6-4	Xrcc4-/-	0.6	1	2	2qC1.3	67227959	67331742	103784	29	Loss	Xirp2	Hotspot
WT6-33	wt	0.6	3	2	2qC1.3	67257459	67659488	402030	115	Loss	Xirp2	Hotspot
X6-32	Xrcc4-/-	0.6	3	2	2qC1.3	67359685	67518600	158916	46	Loss	Xirp2	Hotspot
X6-8	Xrcc4-/-	0.6	1	2	2qC1.3	67602955	67641861	38907	12	Loss	Xirp2	Hotspot
X6-7	Xrcc4-/-	0.6	1	2	2qC1.3	67611099	67735387	124289	37	Loss	Xirp2	Hotspot
X6-38	Xrcc4-/-	0.6	3	2	2qC1.3	67627185	67668640	41456	13	Loss	Xirp2	Hotspot
X6-40	Xrcc4-/-	0.6	3	2	2qC1.3	67639114	67668640	29527	10	Loss	Xirp2	Hotspot
X6-9	Xrcc4-/-	0.6	1	2	2qC1.3	67641861	67674120	32260	10	Loss	Xirp2	Hotspot
X6-10	Xrcc4-/-	0.6	1	2	2qC1.3	67651939	67817308	165370	46	Loss	Xirp2	Hotspot
WT6-31	wt	0.6	3	2	2qC1.3	67685102	67774999	89898	27	Loss	Xirp2	Hotspot
WT6-14	wt	0.6	2	2	2qC1.3	67692232	67735387	43156	14	Loss	Xirp2	Hotspot
X6-34	Xrcc4-/-	0.6	3	2	2qC1.3	67692232	67721891	29660	10	Loss	Xirp2	Hotspot
X6-11	Xrcc4-/-	0.6	1	2	2qC1.3	67706477	67787707	81231	23	Loss	Xirp2	Hotspot
WT6-48	wt	0.6	3	2	2qC1.3	67714663	67742543	27881	9	Loss	Xirp2	Hotspot
X6-9	Xrcc4-/-	0.6	1	2	2qC1.3	67814442	67873163	58722	18	Loss	Xirp2	Hotspot
X6-7	Xrcc4-/-	0.6	1	2	2qE3	107592104	107612119	20016	7	Gain	None
X6-34	Xrcc4-/-	0.6	3	2	2qF2	131776378	131795209	18832	5	Loss	Prnd
WT0-6	wt	0	1	2	2qF3	137627767	138830042	1202276	336	Gain	Btbd3
WT6-48	wt	0.6	3	2	2qF3	140550331	140613159	62829	17	Loss	Macrod2	Hotspot
X6-40	Xrcc4-/-	0.6	3	2	2qF3	140554898	140609652	54755	15	Loss	Macrod2	Hotspot
X6-12	Xrcc4-/-	0.6	2	2	2qF3	140623579	140648268	24690	8	Loss	Macrod2	Hotspot
X6-13	Xrcc4-/-	0.6	2	2	2qF3	140640761	141557233	916473	259	Loss	Macrod2	Hotspot
X6-38	Xrcc4-/-	0.6	3	2	2qF3	140643925	140831586	187662	54	Loss	Macrod2	Hotspot
X6-4	Xrcc4-/-	0.6	1	2	2qF3	140654788	140792953	138166	40	Loss	Macrod2	Hotspot
X6-5	Xrcc4-/-	0.6	1	2	2qF3	140720507	141006539	286033	81	Loss	Macrod2	Hotspot
WT6-1	wt	0.6	1	2	2qF3	140756351	140803998	47648	15	Loss	Macrod2	Hotspot
X6-41	Xrcc4-/-	0.6	3	2	2qF3-qG1	140809674	141388307	578634	164	Loss	Macrod2	Hotspot
WT6-19	wt	0.6	2	2	2qG3	151425566	151502568	77003	23	Gain	Snph, Rad21l
WT6-21	wt	0.6	2	2	2qH2	161777721	162017536	239816	66	Loss	Ptprt	Hotspot
X6-41	Xrcc4-/-	0.6	3	2	2qH2	161798766	161970342	171577	49	Loss	Ptprt	Hotspot
X6-16	Xrcc4-/-	0.6	2	2	2qH2	162008568	162175825	167258	49	Loss	Ptprt	Hotspot
X6-8	Xrcc4-/-	0.6	1	2	2qH2	162026012	162185308	159297	46	Loss	Ptprt	Hotspot
WT6-40	wt	0.6	3	2	2qH2	162036272	162126557	90286	27	Loss	Ptprt	Hotspot
WT6-18	wt	0.6	2	2	2qH2	162046855	162143416	96562	28	Loss	Ptprt	Hotspot
X6-11	Xrcc4-/-	0.6	1	2	2qH2	162074286	162126557	52272	16	Loss	Ptprt	Hotspot
WT6-31	wt	0.6	3	2	2qH2	162172202	162229484	57283	17	Loss	Ptprt	Hotspot
X6-9	Xrcc4-/-	0.6	1	2	2qH3	165968459	165986929	18471	6	Gain	Sulf2
X6-40	Xrcc4-/-	0.6	3	2	2qH3	167666996	167687942	20947	7	Loss	None
X6-8	Xrcc4-/-	0.6	1	2	2qH4	178382090	178519818	137729	39	Gain	None
X6-8	Xrcc4-/-	0.6	1	2	2qH4	178832363	179172258	339896	97	Gain	None
WT6-14	wt	0.6	2	3	3qA1	13326167	13351529	25363	9	Loss	None
X0-15	Xrcc4-/-	0	2	3	3qA1	18088700	18105084	16385	5	Loss	Cyo7b1
X6-40	Xrcc4-/-	0.6	3	3	3qA3	25419265	25452686	33422	10	Loss	Nlgn1
X6-6	Xrcc4-/-	0.6	1	3	3qA3	25419265	25441797	22533	7	Loss	Nlgn1
X6-18	Xrcc4-/-	0.6	2	3	3qA3	25744979	25924125	179147	52	Loss	Nlgn1
WT6-5	wt	0.6	1	3	3qC	48843600	48905680	62081	18	Loss	None
X6-12	Xrcc4-/-	0.6	2	3	3qC	55671094	55717375	46282	14	Loss	Nbea
X6-4	Xrcc4-/-	0.6	1	3	3qE3	76191699	76310373	118675	35	Loss	Fstl5
WT6-14	wt	0.6	2	3	3qE3	76208227	76254012	45786	14	Loss	Fstl5
X6-41	Xrcc4-/-	0.6	3	3	3qF1	86175726	86281122	105397	31	Loss	Lrba
X6-46	Xrcc4-/-	0.6	3	3	3qF1	87727663	88124636	396974	114	Gain	Isg20l2, Crabp2, Nes, Bcan, Hapln2, Gpatch4, Ttc24, Iqgap3, Mef2d, Rhbg, Cct3
WT6-13	wt	0.6	2	3	3qF1	90258669	90270594	11925	5	Gain	Npr1
WT6-18	wt	0.6	2	3	3qF2.3	106897126	106946765	49640	15	Loss	Kcna2
X6-4	Xrcc4-/-	0.6	1	3	3qF3	109381931	109394285	12355	5	Gain	Vav3
X6-12	Xrcc4-/-	0.6	2	3	3qG1	118447468	118468774	21307	7	Loss	Dpyd
WT6-19	wt	0.6	2	3	3qG1	118556455	118784741	228287	65	Loss	Dpyd
X6-7	Xrcc4-/-	0.6	1	3	3qG1	118651793	118817178	165386	47	Loss	Dpyd
WT6-43	wt	0.6	3	3	3qG1	118669895	118724168	54274	17	Loss	Dpyd
WT6-6	wt	0.6	1	3	3qG2-G3	128141258	128785939	644682	176	Gain	None
X6-21	Xrcc4-/-	0.6	2	3	3qG2-G3	128442963	128523413	80451	22	Loss	None
X6-4	Xrcc4-/-	0.6	1	3	3qH3	152426410	152460095	33686	10	Loss	Pigk
X6-11	Xrcc4-/-	0.6	1	3	3qH4	156168241	156201996	33756	11	Loss	None
X6-8	Xrcc4-/-	0.6	1	3	3qH4	156294475	156326627	32153	10	Loss	Negr1
WT6-21	wt	0.6	2	4	4qA3	20420877	20442664	21788	6	Loss	Nkain3
WT6-3	wt	0.6	1	4	4qA5	31232389	31251000	18612	7	Loss	None
WT6-6	wt	0.6	1	4	4qB1	50867811	50889069	21259	6	Loss	None
X0-13	Xrcc4-/-	0	2	4	4qC3	74589417	74637997	48580	15	Gain	None
X6-13	Xrcc4-/-	0.6	2	4	4qC3	75876534	75894833	18299	6	Loss	Ptprd
WT6-2	wt	0.6	1	4	4qC3	75899793	75935518	35726	11	Loss	Ptprd
X6-9	Xrcc4-/-	0.6	1	4	4qC3	75899793	75983897	84105	25	Loss	Ptprd
X6-38	Xrcc4-/-	0.6	3	4	4qC3	76764099	76782219	18121	6	Loss	Ptprd
WT6-3	wt	0.6	1	4	4qC4	85639126	85767934	128809	38	Loss	Adamtsl1
WT6-43	wt	0.6	3	4	4qC4	87656969	87670763	13795	5	Loss	Mllt3
WT6-19	wt	0.6	2	4	4qC4	89124449	89183187	58739	18	Loss	AK148321
WT6-40	wt	0.6	3	4	4qD1	110348032	110458844	110813	31	Loss	Agbl4
X6-38	Xrcc4-/-	0.6	3	5	5qA1	4957925	5059098	101174	30	Loss	Cdk14	Hotspot
X6-17	Xrcc4-/-	0.6	2	5	5qA1	4994280	5076165	81886	24	Loss	Cdk14	Hotspot
WT6-3	wt	0.6	1	5	5qA1	5040170	5164013	123844	36	Loss	Cdk14	Hotspot
X6-21	Xrcc4-/-	0.6	2	5	5qA1	5068712	5100567	31856	10	Loss	Cdk14	Hotspot
X6-21	Xrcc4-/-	0.6	2	5	5qA1	5119826	5150191	30366	10	Loss	Cdk14	Hotspot
WT6-5	wt	0.6	1	5	5qA2	15647072	15674594	27523	9	Loss	Cacna2d1
X0-13	Xrcc4-/-	0	2	5	5qC3.1	67972696	67987769	15074	5	Loss	None
WT6-48	wt	0.6	3	5	5qD	81685384	81988281	302898	86	Loss	Lphn3
WT6-18	wt	0.6	2	5	5qD	81793562	81851256	57695	17	Loss	Lphn3
WT6-34	wt	0.6	3	5	5qD	81799692	81937380	137689	39	Loss	Lphn3
X6-15	Xrcc4-/-	0.6	2	5	5qD	81883621	82019131	135511	38	Loss	Lphn3
WT6-18	wt	0.6	2	5	5qE3	97686947	97715301	28355	9	Loss	None
X6-14	Xrcc4-/-	0.6	2	5	5qE5	103067478	103084992	17515	5	Loss	Arhgap24
X6-46	Xrcc4-/-	0.6	3	5	5qF	122754195	122878196	124002	35	Gain	Pptc7, Rad9b, Vps29, Gpn3, Arpc3, Anapc7
X6-10	Xrcc4-/-	0.6	1	5	5qG2	132196231	132453766	257536	74	Loss	Auts2	Hotspot
WT6-3	wt	0.6	1	5	5qG2	132229889	132459762	229874	67	Loss	Auts2	Hotspot
X6-17	Xrcc4-/-	0.6	2	5	5qG2	132235559	132459077	223519	64	Loss	Auts2	Hotspot
X6-19	Xrcc4-/-	0.6	2	5	5qG2	132239438	132432167	192730	56	Loss	Auts2	Hotspot
X6-20	Xrcc4-/-	0.6	2	5	5qG2	132250155	132467521	217367	63	Loss	Auts2	Hotspot
X6-12	Xrcc4-/-	0.6	2	5	5qG2	132345630	132528747	183118	53	Loss	Auts2	Hotspot
X6-4	Xrcc4-/-	0.6	1	5	5qG2	132396326	132492541	96216	28	Loss	Auts2	Hotspot
X6-1	Xrcc4-/-	0.6	1	5	5qG2	132423604	132723663	300060	85	Loss	Auts2	Hotspot
X6-7	Xrcc4-/-	0.6	1	5	5qG2	132437831	132587107	131768	39	Loss	Auts2	Hotspot
WT6-40	wt	0.6	3	5	5qG2	132450597	132512890	62294	19	Loss	Auts2	Hotspot
WT6-6	wt	0.6	1	5	5qG2	132475730	132554067	78338	23	Loss	Auts2	Hotspot
WT6-1	wt	0.6	1	5	5qG2	132477361	132679850	202490	56	Loss	Auts2	Hotspot
X6-37	Xrcc4-/-	0.6	3	5	5qG2	132492541	132579427	86887	26	Loss	Auts2	Hotspot
X6-14	Xrcc4-/-	0.6	2	5	5qG2	132502468	132583232	80765	24	Loss	Auts2	Hotspot
X6-9	Xrcc4-/-	0.6	1	5	5qG2	132509107	132650641	141535	40	Loss	Auts2	Hotspot
WT6-20	wt	0.6	2	5	5qG2	132518635	132530257	11623	5	Loss	Auts2	Hotspot
X6-32	Xrcc4-/-	0.6	3	5	5qG2	132528747	132583232	54486	17	Loss	Auts2	Hotspot
WT6-15	wt	0.6	2	5	5qG2	132530257	132748113	217857	61	Loss	Auts2	Hotspot
X6-21	Xrcc4-/-	0.6	2	5	5qG2	132534319	132565693	31375	10	Loss	Auts2	Hotspot
WT6-48	wt	0.6	3	5	5qG2	132539716	132875263	335548	95	Loss	Auts2	Hotspot
WT6-17	wt	0.6	2	5	5qG2	132550533	132637845	87313	25	Loss	Auts2	Hotspot
X6-7	Xrcc4-/-	0.6	1	5	5qG2	132573784	132681225	89846	25	Loss	Auts2	Hotspot
X6-4	Xrcc4-/-	0.6	1	5	5qG2	132607865	132935046	327182	93	Loss	Auts2	Hotspot
WT6-33	wt	0.6	3	5	5qG2	132621861	132647876	26016	8	Loss	Auts2	Hotspot
X6-11	Xrcc4-/-	0.6	1	5	5qG2	132627733	132841897	214165	61	Loss	Auts2	Hotspot
X6-2	Xrcc4-/-	0.6	1	5	5qG2	132633807	132650641	16835	6	Gain	Auts2	Hotspot
X6-50	Xrcc4-/-	0.6	3	5	5qG2	132637845	132755992	118148	34	Loss	Auts2	Hotspot
WT6-21	wt	0.6	2	5	5qG2	132659443	132674092	14650	6	Loss	Auts2	Hotspot
X6-20	Xrcc4-/-	0.6	2	5	5qG2	132661604	132696247	34644	11	Loss	Auts2	Hotspot
X6-9	Xrcc4-/-	0.6	1	5	5qG2	132669619	132701438	31820	10	Loss	Auts2	Hotspot
WT6-7	wt	0.6	1	5	5qG2	132694501	132734959	40459	13	Loss	Auts2	Hotspot
X6-8	Xrcc4-/-	0.6	1	5	5qG2	132836392	132910628	74237	22	Loss	Auts2	Hotspot
X0-4	Xrcc4-/-	0	1	5	5qG2	138349103	138671596	322494	90	Gain	Cyp3a13, Gjc3, Smok3a, Smok3b, Zkscan1, Zscan21, Mcm7, Ap4m1, Taf6, Cnpy4, Mblac1
WT6-3	wt	0.6	1	5	5qG2	141968056	142086859	118804	34	Loss	Sdk1
X0-15	Xrcc4-/-	0	2	6	6qA2	18282904	18297118	14215	5	Loss	None
X6-9	Xrcc4-/-	0.6	1	6	6qA2	21333255	21380929	47675	14	Loss	Kcnd2	Hotspot
X6-2	Xrcc4-/-	0.6	1	6	6qA2	21337938	21415298	77361	22	Loss	Kcnd2	Hotspot
X6-20	Xrcc4-/-	0.6	2	6	6qA2	21351897	21388251	36355	12	Loss	Kcnd2	Hotspot
X6-19	Xrcc4-/-	0.6	2	6	6qA2	21364467	21431705	67239	20	Loss	Kcnd2	Hotspot
X6-7	Xrcc4-/-	0.6	1	6	6qA2	21373211	21380929	7719	4	Loss	Kcnd2	Hotspot
X6-46	Xrcc4-/-	0.6	3	6	6qA2	21411160	21447908	36749	12	Loss	Kcnd2	Hotspot
X6-4	Xrcc4-/-	0.6	1	6	6qA3.1-qA3.2	23450784	27645674	4194891	1148	Gain	Many
X6-12	Xrcc4-/-	0.6	2	6	6qB2.3	47600204	47717021	116818	11	Loss	Rn4.5s
X6-34	Xrcc4-/-	0.6	3	6	6qB3	61420362	61504354	83993	23	Loss	Fam190a
X6-5	Xrcc4-/-	0.6	1	6	6qC1	63397826	63474702	76877	23	Loss	Grid2
WT6-39	wt	0.6	3	6	6qC1	63831128	63872019	40891	13	Loss	Grid2
X0-13	Xrcc4-/-	0	2	6	6qC2	75879925	75893261	13336	5	Loss	None
WT6-21	wt	0.6	2	6	6qC3	77620621	77761812	141192	41	Loss	Ctnna2
X6-40	Xrcc4-/-	0.6	3	6	6qC3	77630255	77693213	62959	18	Loss	Ctnna2
X6-37	Xrcc4-/-	0.6	3	6	6qC3	78808425	78824667	16243	6	Loss	None
X6-4	Xrcc4-/-	0.6	1	6	6qC3	80586713	80738039	151327	43	Loss	Lrrtm4
WT6-33	wt	0.6	3	6	6qD3	97169221	98586781	1417561	400	Gain	Lmod3, Frmd4b, Mitf, Gm765
WT6-20	wt	0.6	2	6	6qG1	133531820	133711083	179264	49	Loss	None
X6-7	Xrcc4-/-	0.6	1	6	6qG1	136176551	136188670	12120	5	Gain	E330021D16Rik
X6-34	Xrcc4-/-	0.6	3	7	7qA1	4996618	5013541	16924	6	Loss	AK080857, Zfp580, Ccdc106
X0-6	Xrcc4-/-	0	1	7	7qA1	10722964	11094588	371625	103	Loss	Vmn2r52, Vmn1r66, Vmn1r67
WT6-21	wt	0.6	2	7	7qB5	56946521	56962629	16108	5	Gain	None
WT6-14	wt	0.6	2	7	7qB5	57692248	57854417	162170	45	Loss	Nelli
WT6-48	wt	0.6	3	7	7qB5	57843004	57924682	81679	24	Loss	Nelli
X6-8	Xrcc4-/-	0.6	1	7	7qD2	81573255	81581804	8550	4	Loss	Slco3a1
X6-17	Xrcc4-/-	0.6	2	7	7qD2	82890106	82908338	18233	6	Gain	Akap13
X6-8	Xrcc4-/-	0.6	1	7	7qF3	131872917	131919315	46399	14	Loss	None
X6-32	Xrcc4-/-	0.6	3	7	7qF3	142033469	142061673	28205	9	Loss	Dock1
X6-5	Xrcc4-/-	0.6	1	7	7qF5	148643339	148659657	16318	6	Loss	Pnpla2, Efcab4a, Cd151
X6-6	Xrcc4-/-	0.6	1	8	8qA2-qA3	30065146	30103676	38531	11	Loss	Unc5d
WT6-13	wt	0.6	2	8	8qC1	75911162	75927923	16762	6	Loss	None
X6-14	Xrcc4-/-	0.6	2	8	8qC1	79660048	79677523	17476	5	Loss	Nr3c2
X6-14	Xrcc4-/-	0.6	2	8	8qC1	79693081	79803051	109971	33	Loss	Nr3c2, Arhgap10
X6-5	Xrcc4-/-	0.6	1	8	8qC5	96529036	96544717	15682	5	Gain	Amfr, Nudt21
X0-31	Xrcc4-/-	0	3	8	8qD1-qE2	101411063	127614304	26203242	7359	Gain	Many
WT6-33	wt	0.6	3	8	8qD1-qD2	104701739	105391003	689265	195	Gain	AK038730, Cdh11
WT6-20	wt	0.6	2	8	8qE1	117160242	117493763	140657	41	Loss	Wwox	Hotspot
X6-16	Xrcc4-/-	0.6	2	8	8qE1	117231502	117556780	325279	94	Loss	Wwox	Hotspot
X6-11	Xrcc4-/-	0.6	1	8	8qE1	117245272	117350774	105503	31	Loss	Wwox	Hotspot
X6-2	Xrcc4-/-	0.6	1	8	8qE1	117266585	117401516	134932	40	Loss	Wwox	Hotspot
WT6-17	wt	0.6	2	8	8qE1	117285363	117392037	106675	31	Loss	Wwox	Hotspot
WT6-20	wt	0.6	2	8	8qE1	117302863	117564556	55723	17	Loss	Wwox	Hotspot
WT6-43	wt	0.6	3	8	8qE1	117308848	117436047	18850	7	Loss	Wwox	Hotspot
X6-12	Xrcc4-/-	0.6	2	8	8qE1	117323777	117465293	141517	41	Loss	Wwox	Hotspot
WT6-43	wt	0.6	3	8	8qE1	117333226	117600075	161807	47	Loss	Wwox	Hotspot
X6-41	Xrcc4-/-	0.6	3	8	8qE1	117365178	117426793	61616	19	Loss	Wwox	Hotspot
WT6-32	wt	0.6	3	8	8qE1	117382773	117608147	225375	65	Loss	Wwox	Hotspot
X6-21	Xrcc4-/-	0.6	2	8	8qE1	117386737	117493763	107027	32	Loss	Wwox	Hotspot
X6-18	Xrcc4-/-	0.6	2	8	8qE1	117401516	117448409	46894	14	Loss	Wwox	Hotspot
WT6-48	wt	0.6	3	8	8qE1	117436047	117534657	98611	29	Loss	Wwox	Hotspot
X6-38	Xrcc4-/-	0.6	3	8	8qE1	121188258	121281086	92829	28	Loss	Cdh13
WT6-34	wt	0.6	3	8	8qE1	125214680	125243057	28378	9	Loss	Cbfa2t3
X6-38	Xrcc4-/-	0.6	3	9	9qA1	3007009	3030407	23399	7	Loss	None
X6-15	Xrcc4-/-	0.6	2	9	9qA1	7107746	7151585	43840	14	Loss	Dync2h1
X0-5	Xrcc4-/-	0	1	9	9qA3	23836517	23878764	42248	12	Loss	None
WT6-15	wt	0.6	2	9	9qA4	28989539	29009260	19722	6	Loss	Ntm
WT6-1	wt	0.6	1	9	9qA4	28994854	29022098	27245	9	Loss	Ntm
X6-35	Xrcc4-/-	0.6	3	9	9qA5.2	45484248	45498103	13856	5	Loss	Dscaml1
X6-7	Xrcc4-/-	0.6	1	9	9qC-qD	68997131	69483883	486753	138	Gain	Rora, Narg2, Anxa2
X6-40	Xrcc4-/-	0.6	3	9	9qD	70111270	70201450	90181	27	Gain	Myo1e
X6-32	Xrcc4-/-	0.6	3	9	9qD	70130293	70166345	36053	11	Gain	Myo1e
X0-4	Xrcc4-/-	0	1	9	9qE3.3	96739499	97217309	477811	135	Gain	Acpl2, Spsb4, Slc25a36
X6-19	Xrcc4-/-	0.6	2	9	9qE3.3	97557797	97599236	41440	13	Loss	Clstn2
X0-6	Xrcc4-/-	0	1	10	10qA1	5387940	5399710	11771	5	Gain	Esr1
X6-16	Xrcc4-/-	0.6	2	10	10qA4	27999434	28050889	51456	16	Loss	Ptprk
X6-5	Xrcc4-/-	0.6	1	10	10qA4	31894092	32216282	322191	90	Loss	Nkain2
X6-1	Xrcc4-/-	0.6	1	10	10qA4	31989027	32071419	82393	23	Loss	Nkain2
WT6-10	wt	0.6	1	10	10qA4	32038581	32294843	256263	70	Loss	Nkain2
WT0-9	wt	0	1	10	10qB1	37398875	37537585	138711	38	Loss	None
X0-9	Xrcc4-/-	0	1	10	10qB2	46273781	46292240	18460	7	Loss	None
WT0-11	wt	0	2	10	10qB4	62618379	62631831	13452	5	Loss	Mypn
X0-14	Xrcc4-/-	0	2	10	10qC1	80075160	80091411	16252	5	Loss	Scamp4, Csnkig2
X6-1	Xrcc4-/-	0.6	1	10	10qC2	89667209	89683032	15824	6	Loss	Anks1b
X6-6	Xrcc4-/-	0.6	1	10	10qC2	89761381	89923292	161912	46	Loss	Anks1b
WT6-1	wt	0.6	1	10	10qD1	104721436	104824196	102761	30	Loss	Tmtc2
X6-38	Xrcc4-/-	0.6	3	10	10qD1	104761548	104794827	33280	11	Loss	Tmtc2
X6-20	Xrcc4-/-	0.6	2	10	10qD1	104824196	104862903	38708	12	Loss	Tmtc2
X6-9	Xrcc4-/-	0.6	1	10	10qD1	106100371	106205166	104796	31	Loss	Ppfia2
WT6-4	wt	0.6	1	11	11qA3.3	25830035	25848504	18470	6	Loss	None
X6-5	Xrcc4-/-	0.6	1	11	11qB1.1	47096677	47346538	249862	68	Loss	Sgcd
X6-20	Xrcc4-/-	0.6	2	11	11qB1.1	47109907	47255974	146068	39	Loss	Sgcd
X6-2	Xrcc4-/-	0.6	1	11	11qB1.1	47152178	47321986	169809	45	Loss	Sgcd
X6-13	Xrcc4-/-	0.6	2	11	11qB1.2	48631491	48644547	13056	5	Loss	Trim7
WT6-34	wt	0.6	3	11	11qD	101238493	101255048	16555	6	Loss	G6pc
X6-50	Xrcc4-/-	0.6	3	11	11qE1	107461529	107475971	14442	5	Gain	Helz
WT6-40	wt	0.6	3	11	11qE2	115752934	115768154	15221	5	Gain	Recq15, Myo15b
X6-50	Xrcc4-/-	0.6	3	12	12qA1.1	11685880	11704184	18305	6	Loss	None
X6-16	Xrcc4-/-	0.6	2	12	12qA1.2	17954265	21101546	3147282	862	Loss	None
X6-16	Xrcc4-/-	0.6	2	12	12qA1.3	21682729	25041227	3358499	865	Loss	None
X6-6	Xrcc4-/-	0.6	1	12	12qA3	35023371	35273010	249640	72	Loss	Hdac9/Hdrpa	Hotspot
X6-1	Xrcc4-/-	0.6	1	12	12qA3-qB1	35104572	42267961	7163390	1994	Gain	Many	Hotspot
X6-40	Xrcc4-/-	0.6	3	12	12qA3	35114495	35188018	73524	22	Loss	Hdac9/Hdrpa	Hotspot
WT6-17	wt	0.6	2	12	12qA3	35149718	35174200	24483	8	Loss	Hdac9/Hdrpa	Hotspot
X6-38	Xrcc4-/-	0.6	3	12	12qA3	35185018	35263469	78452	24	Loss	Hdac9/Hdrpa	Hotspot
WT6-48	wt	0.6	3	12	12qA3	35218207	35292216	74010	22	Loss	Hdac9/Hdrpa	Hotspot
WT6-21	wt	0.6	2	12	12qA3	35251271	35268414	17144	6	Loss	Hdac9/Hdrpa	Hotspot
WT6-15	wt	0.6	2	12	12qA3	35257302	35455164	197863	55	Loss	Hdac9/Hdrpa	Hotspot
WT6-3	wt	0.6	1	12	12qA3	35301964	35332519	30556	9	Loss	Hdac9/Hdrpa	Hotspot
X6-38	Xrcc4-/-	0.6	3	12	12qA3	35322446	35336911	14466	5	Loss	Hdac9/Hdrpa	Hotspot
X6-20	Xrcc4-/-	0.6	2	12	12qB1	38642601	38729201	86601	26	Loss	Dgkb	Hotspot
WT6-17	wt	0.6	2	12	12qB1	38783614	38822703	39090	11	Loss	Dgkb	Hotspot
WT6-6	wt	0.6	1	12	12qB1	38815776	38919004	103229	31	Loss	Dgkb	Hotspot
WT6-10	wt	0.6	1	12	12qB1	38934357	39183139	248783	72	Loss	Dgkb	Hotspot
WT6-34	wt	0.6	3	12	12qB1	39054716	39070843	16128	6	Loss	Dgkb	Hotspot
WT6-6	wt	0.6	1	12	12qB1	42266931	42292235	25305	9	Loss	Immp2l
WT6-31	wt	0.6	3	12	12qB1	42674897	42758232	83336	25	Loss	Immp2l
WT6-20	wt	0.6	2	12	12qB1	42752226	42912024	159799	47	Loss	Immp2l
X6-1	Xrcc4-/-	0.6	1	12	12qB2	44834825	44930182	95358	27	Loss	None
X6-34	Xrcc4-/-	0.6	3	12	12qB3	47274818	47292967	18150	6	Loss	None
WT6-48	wt	0.6	3	12	12qB3	51621985	51689779	67795	19	Loss	Prkd1
X6-16	Xrcc4-/-	0.6	2	12	12qC1	58506634	58619384	112751	33	Gain	Mipol1
X6-6	Xrcc4-/-	0.6	1	12	12qC2	67807096	67871439	64344	19	Loss	Mdga2
X6-5	Xrcc4-/-	0.6	1	12	12qC2-C3	69978111	72655442	2677332	748	Gain	Many
WT6-32	wt	0.6	3	12	12qC3	80458097	80485813	27717	9	Loss	Rad51l1
X6-1	Xrcc4-/-	0.6	1	12	12qD3	92280029	92312210	32182	10	Loss	4930534B04Rik, 5430427M07Rik
X6-14	Xrcc4-/-	0.6	2	12	12qD3	93372249	93412873	40625	12	Loss	None
X6-14	Xrcc4-/-	0.6	2	12	12qD3	93423936	93437491	13556	5	Loss	None
X6-38	Xrcc4-/-	0.6	3	12	12qF1	112922840	113024344	101505	30	Gain	Bag5, 2810002N01Rik, Klc1
WT6-48	wt	0.6	3	12	12qF1-qF2	115118958	115639014	520057	144	Loss	abParts
X6-35	Xrcc4-/-	0.6	3	12	12qF2	117971939	118020065	48127	15	Loss	Ptprn2, mKIAA0387
WT6-33	wt	0.6	3	13	13qA3.1	24350556	24368939	18384	6	Loss	Lrrc16a
X6-38	Xrcc4-/-	0.6	3	13	13qA3.2	31697109	31714487	17378	6	Gain	AK142058
X6-9	Xrcc4-/-	0.6	1	13	13qC1	74697909	74712639	14731	6	Loss	None
X6-7	Xrcc4-/-	0.6	1	13	13qC1	76692446	76729040	36595	12	Loss	Mctp1
X6-21	Xrcc4-/-	0.6	2	13	13qC1	77534188	77578973	44786	13	Loss	2210408I21Rik
WT6-15	wt	0.6	2	14	14qA1	10761778	10910492	148715	43	Loss	Fhit	Hotspot
X6-50	Xrcc4-/-	0.6	3	14	14qA1	10771046	10918332	147287	42	Loss	Fhit	Hotspot
WT6-13	wt	0.6	2	14	14qA1	10789915	10833527	43613	13	Loss	Fhit	Hotspot
WT6-20	wt	0.6	2	14	14qA1	10808501	10964749	156249	43	Loss	Fhit	Hotspot
X6-10	Xrcc4-/-	0.6	1	14	14qA1	10856790	10964749	107960	29	Loss	Fhit	Hotspot
X6-21	Xrcc4-/-	0.6	2	14	14qA1	12657350	12679247	21898	8	Loss	Ptprg
X6-21	Xrcc4-/-	0.6	2	14	14qA1	12691993	12726335	34343	11	Loss	Ptprg
X0-2	Xrcc4-/-	0	1	14	14qA2	17518591	17545316	26726	7	Loss	Rarb
X6-8	Xrcc4-/-	0.6	1	14	14qA3	23212890	23282620	69731	21	Loss	1700112E06Rik
WT6-14	wt	0.6	2	14	14qA3	23306505	23350017	43513	14	Loss	1700112E06Rik
X6-1	Xrcc4-/-	0.6	1	14	14qA3	24415036	24430644	15609	5	Loss	Kcnma1
X6-32	Xrcc4-/-	0.6	3	14	14qA3	28878352	28905550	27199	9	Loss	Erc2
X6-46	Xrcc4-/-	0.6	3	14	14qA3	28889749	28910684	20936	7	Loss	Erc2
WT6-18	wt	0.6	2	14	14qA3-qB	29993712	30085643	91932	27	Loss	Cacna2d3
X6-13	Xrcc4-/-	0.6	2	14	14qA3-qB	30012780	30337862	325083	93	Loss	Cacna2d3
WT6-5	wt	0.6	1	14	14qA3-qB	30036109	30269088	232980	67	Loss	Cacna2d3
X6-6	Xrcc4-/-	0.6	1	14	14qD3	76042760	76238007	195248	57	Gain	4930564B18Rik, Cog3, Slc25a30
WT6-48	wt	0.6	3	14	14qE2.3	102036174	102271657	235484	67	Loss	Commd6, Uch13, Lmo7
WT6-21	wt	0.6	2	14	14qE4	115642659	115729708	87050	24	Loss	Gpc5
X6-6	Xrcc4-/-	0.6	1	14	14qE4	117568872	117671760	102889	28	Loss	Gpc6	Hotspot
X6-16	Xrcc4-/-	0.6	2	14	14qE4	117625014	117947496	322483	89	Loss	Gpc6	Hotspot
X6-40	Xrcc4-/-	0.6	3	14	14qE4	117630078	117806741	176664	50	Loss	Gpc6	Hotspot
WT6-21	wt	0.6	2	14	14qE4	117671760	117806741	134982	39	Loss	Gpc6	Hotspot
X6-21	Xrcc4-/-	0.6	2	14	14qE4	117695331	117857818	162487	47	Loss	Gpc6	Hotspot
WT6-10	wt	0.6	1	14	14qE4	117708881	117859978	112952	33	Loss	Gpc6	Hotspot
X6-7	Xrcc4-/-	0.6	1	14	14qE4	117725408	117903145	177738	51	Loss	Gpc6	Hotspot
WT6-31	wt	0.6	3	14	14qE4	117745495	117761845	16350	6	Loss	Gpc6	Hotspot
WT6-48	wt	0.6	3	14	14qE4	117769036	117937165	168130	49	Loss	Gpc6	Hotspot
WT6-10	wt	0.6	1	14	14qE4	117825044	117958464	93189	26	Loss	Gpc6	Hotspot
X6-14	Xrcc4-/-	0.6	2	14	14qE4	119932854	120038872	106019	31	Loss	Hs6st3
X6-37	Xrcc4-/-	0.6	3	15	15qA2	22334831	22363326	28496	9	Gain	None
WT6-15	wt	0.6	2	15	15qA2	23179665	23233832	54168	15	Loss	Cdh18
WT0-3	wt	0	1	15	15qB1	24275663	24293799	18137	6	Gain	None
X6-35	Xrcc4-/-	0.6	3	15	15qB1-qB2	29596757	30115673	518917	144	Gain	None
X6-16	Xrcc4-/-	0.6	2	15	15qB2	30425809	30524036	98228	29	Loss	Ctnnd2
WT6-48	wt	0.6	3	15	15qB2	30558089	30602976	44888	13	Loss	Ctnnd2
X6-50	Xrcc4-/-	0.6	3	15	15qB2	30576101	30675834	99734	29	Loss	Ctnnd2
WT6-15	wt	0.6	2	15	15qB3.1	32274449	32476797	202349	58	Loss	Sema5a
X6-32	Xrcc4-/-	0.6	3	15	15qB3.1	32333354	32421659	88306	26	Loss	Sema5a
X6-46	Xrcc4-/-	0.6	3	15	15qB3.1	32373982	32441763	67782	21	Loss	Sema5a
WT6-18	wt	0.6	2	15	15qB3.1	32425629	32481019	55391	17	Loss	Sema5a
WT6-20	wt	0.6	2	15	15qB3.1	33196632	33241562	44931	13	Loss	Pgcp
WT6-18	wt	0.6	2	15	15qB3.3	47200284	47213690	13406	5	Gain	None
WT6-32	wt	0.6	3	15	15qD3	73864585	73879912	15327	5	Gain	None
WT6-1	wt	0.6	1	15	15qD3	74346597	74363904	17308	6	Loss	Bai1
X6-6	Xrcc4-/-	0.6	1	16	16qA1	3554110	5471913	1917804	541	Loss	Many
X6-17	Xrcc4-/-	0.6	2	16	16qA1	6644408	6662001	17594	6	Loss	Rbfox1
X6-18	Xrcc4-/-	0.6	2	16	16qA1	12161724	12470946	309223	83	Gain	Shisa9
X6-6	Xrcc4-/-	0.6	1	16	16qB1-qB2	25779937	29180436	3400500	943	Loss	Trp63, Cldn1, Gm606, Ostn, Uts2d, Ccdc50, Fgf12
X0-35	Xrcc4-/-	0	3	16	16qB2	28636598	30362785	1726188	487	Gain	Fgf12, Hrasls, Atp13a5, Atp13a4, Opa1, Hes1, Cpn2, Lrrc15, Gp5
X6-35	Xrcc4-/-	0.6	3	16	16qB5	49789593	49803330	13738	5	Loss	None
X0-4	Xrcc4-/-	0	1	16	16qC1.3	64660622	64744519	83898	25	Gain	None
X6-4	Xrcc4-/-	0.6	1	16	16qC2	66979485	67302336	322852	92	Loss	Cadm2
WT6-40	wt	0.6	3	16	16qC2	67079822	67213620	133799	39	Loss	Cadm2
WT6-21	wt	0.6	2	16	16qC2	70455344	70477771	22428	7	Loss	Gbe1
WT6-21	wt	0.6	2	16	16qC3.1	72790512	72808642	18131	6	Loss	Robo1
WT6-20	wt	0.6	2	16	16qC3.1	75171030	75192434	21405	7	Loss	None
WT6-40	wt	0.6	3	16	16qC4	97041507	97075619	34113	11	Loss	Dscam
WT6-14	wt	0.6	2	16	16qC4	97257378	97307131	49754	15	Loss	Dscam
X6-32	Xrcc4-/-	0.6	3	17	17qA3.3	25504242	25544953	40712	13	Loss	Tpsb2, Tpsg1, Cacna1h
WT6-21	wt	0.6	2	17	17qC	50995219	51019229	24011	8	Loss	Tbc1d5, mKIAA0210	Hotspot
X6-6	Xrcc4-/-	0.6	1	17	17qC	50997715	51064532	66818	20	Loss	Tbc1d5, mKIAA0210	Hotspot
WT6-39	wt	0.6	3	17	17qC	51038525	51076301	37777	11	Loss	Tbc1d5, mKIAA0210	Hotspot
X6-12	Xrcc4-/-	0.6	2	17	17qC	51047715	51089411	41697	12	Loss	Tbc1d5, mKIAA0210	Hotspot
WT6-33	wt	0.6	3	17	17qC	51054514	51138141	83628	24	Loss	Tbc1d5, mKIAA0210	Hotspot
X6-5	Xrcc4-/-	0.6	1	17	17qC	51063222	51126642	63421	18	Loss	Tbc1d5, mKIAA0210	Hotspot
X6-10	Xrcc4-/-	0.6	1	17	17qC	51110635	51146542	35908	11	Loss	Tbc1d5, mKIAA0210	Hotspot
X6-10	Xrcc4-/-	0.6	1	17	17qC	52901704	52920558	18855	7	Loss	Kcnh8
X6-35	Xrcc4-/-	0.6	3	17	17qD	59643454	59678275	34822	10	Loss	None
X6-35	Xrcc4-/-	0.6	3	17	17qD-qE1.1	59715930	60460645	744716	206	Gain	None
WT6-40	wt	0.6	3	17	17qE1.1	63108555	63122801	14247	5	Loss	Efna5
X6-32	Xrcc4-/-	0.6	3	17	17qE1.1	63420591	63466468	45878	14	Loss	Fbxl17
X0-5	Xrcc4-/-	0	1	17	17qE1.2	68885961	68902564	16604	6	Loss	L2mbtl4
X6-16	Xrcc4-/-	0.6	2	17	17qE2	78387953	78538071	150119	42	Gain	None
X6-17	Xrcc4-/-	0.6	2	17	17qE4	85598765	85638852	40087	12	Loss	1700106N22Rik
X6-8	Xrcc4-/-	0.6	1	17	17qE5	90801260	91260233	458974	132	Loss	Nrxn1	Hotspot
X6-21	Xrcc4-/-	0.6	2	17	17qE5	90898437	91237478	169494	49	Loss	Nrxn1	Hotspot
X6-21	Xrcc4-/-	0.6	2	17	17qE5	90898437	91269143	27359	9	Loss	Nrxn1	Hotspot
X6-1	Xrcc4-/-	0.6	1	17	17qE5	90939451	91008028	68578	20	Loss	Nrxn1	Hotspot
WT6-34	wt	0.6	3	17	17qE5	91011236	91194315	183080	53	Loss	Nrxn1	Hotspot
X6-40	Xrcc4-/-	0.6	3	17	17qE5	91137506	91198704	61199	18	Loss	Nrxn1	Hotspot
X6-41	Xrcc4-/-	0.6	3	17	17qE5	91221057	91246209	25153	9	Loss	Nrxn1	Hotspot
X6-6	Xrcc4-/-	0.6	1	18	18qA2	21584415	21708292	123878	34	Gain	None
WT6-33	wt	0.6	3	18	18qC	46054376	46073621	19246	6	Loss	A330093E20Rik
X6-38	Xrcc4-/-	0.6	3	18	18qE1	63515337	63529726	14389	5	Gain	Fam38b
X6-4	Xrcc4-/-	0.6	1	18	18qE2	72160888	72297699	17388	6	Loss	Dcc
X6-4	Xrcc4-/-	0.6	1	18	18qE2	72184492	72206674	22183	8	Loss	dcc
X6-4	Xrcc4-/-	0.6	1	18	18qE2	72241635	72297699	56065	17	Loss	Dcc
WT0-15	wt	0	2	19	19qA	5164222	5221793	57572	17	Loss	Pacs1
WT6-9	wt	0.6	1	19	19qB	18057476	18069326	11851	5	Gain	None
WT6-21	wt	0.6	2	19	19qC1	31180453	31534072	353620	102	Loss	Prkg1
X6-9	Xrcc4-/-	0.6	1	X	XqA4	40283017	40333925	50909	15	Loss	Odz1
WT6-4	wt	0.6	1	X	XqA6	58906452	59055706	149255	44	Loss	Ldoc1
WT6-48	wt	0.6	3	X	XqA7.1	66724607	66940214	215608	59	Loss	Aff2
WT6-31	wt	0.6	3	X	XqA7.1	66804738	66877237	72500	21	Loss	Aff2
X0-13	Xrcc4-/-	0	2	X	XqA7.3	69967119	69986129	19011	6	Loss	None
X0-13	Xrcc4-/-	0	2	X	XqA7.3	69995439	70013398	17960	6	Loss	None
WT6-43	wt	0.6	3	X	XqC1	80614466	80737265	122800	36	Loss	Dmd
X6-6	Xrcc4-/-	0.6	1	X	XqC1	84743824	84810886	67063	20	Loss	Ilirapl1
X6-32	Xrcc4-/-	0.6	3	X	XqC3	92114966	92167350	52384	7	Gain	None
X6-11	Xrcc4-/-	0.6	1	X	XqC3	97310624	97364809	54186	17	Loss	Eda
X6-19	Xrcc4-/-	0.6	2	X	XqE1	110654440	110706250	51811	16	Loss	Dach2
WT6-39	wt	0.6	3	X	XqE1	110674974	110688728	13755	5	Loss	Dach2
X6-9	Xrcc4-/-	0.6	1	X	XqE1	110702585	110788538	85954	23	Loss	Dach2
X6-40	Xrcc4-/-	0.6	3	X	XqE3	120022039	122740432	2718394	520	Loss	3110007F17Rik, Vmn2r121	Chromothripsis
X6-4	Xrcc4-/-	0.6	1	X	XqE3	126704716	126782733	78018	23	Loss	Diap2
